# Supplementary material for: Association between hospital volume and outcomes in ovarian cancer: a systematic review
Source: Front Surg. 2025 Sep 11;12:1635555. doi: 10.3389/fsurg.2025.1635555 (PMC12460345; doi:10.3389/fsurg.2025.1635555)
Supplement: Supplementary file 1 [file Datasheet1.xlsx]

## Sheet: Table S1
Table S1:Outcomes of interest in the included studies
Author (Year)	5-year OS	10-year OS	30-day mortality	60-day mortality rate	90-day mortality	2-year mortality rate	5-year mortality	Progression-Free Survival	Disease-free survival	R0 Resection and Lymphadenectomy	Postoperative Complications	Length of Hospital Stay(days)
Ioka 2004[22]	2.1(1.0-4.6)	NA	NA	NA	NA	NA	NA	NA	NA	NA	NA	NA
Schrag 2006[16]	NA	NA	NA	6.6 (5.9-8.0)	NA	40.4 (38.5-42.3)	NA	NA	NA	NA	NA	3.5 (3.0-8.4)
Kumpulainen 2009[24]	NA	NA	NA	NA	NA	NA	0.998(0.981–1.016)	NA	0.994(0.978–1.009)	1.203 (1.022–1.417)	NA	NA
Mercado 2010[25]	NA	NA	NA	NA	NA	NA	0.89(0.86–0.93)	NA	NA	NA	NA	NA
Bristow 2010[19]	1.14( 1.07–1.22)	NA	NA	NA	NA	NA	NA	NA	NA	NA	NA	NA
Wright 2012[30]	NA	NA	NA	NA	NA	NA	NA	NA	NA	NA	0.88(0.79-0.98)	NA
Seagle 2017[27]	NA	NA	NA	NA	NA	NA	0.97(0.96-0.99)	NA	NA	NA	NA	NA
Wright 2017[29]	Rate(%):51.5(50.6-52.3)	NA	NA	NA	NA	NA	NA	NA	NA	NA	NA	NA
Spencer 2017[15]	NA	NA	0.648(0.353–1.190)	NA	0.603(0.377–0.964)	NA	NA	NA	NA	NA	NA	NA
Huguet 2018[21]	NA	NA	NA	NA	NA	NA	NA	NA	NA	NA	NA	NA
Wright 2019[28]	NA	NA	0.74(0.55–1.001)	NA	NA	NA	NA	NA	NA	NA	0.99 (0.91–1.07)	0.92(0.85–0.99)
Knisely 2020[23]	Rate(%):41.8(41.3-42.3)	NA	0.92 (0.84–1.01)	NA	0.92 (0.84–1.01)	NA	NA	NA	NA	NA	NA	NA
Moterani 2020[26]	NA	0.86 (0.8‐0.92)	NA	NA	NA	NA	NA	NA	NA	NA	NA	NA
Frost 2022[20]	NA	1.33 (1.02‐1.74)	NA	NA	NA	NA	NA	NA	NA	NA	NA	NA
Savoye 2023[14]	1.47(1.11–1.93)	NA	Rate:1.3% (0.8–1.9%)	NA	NA	NA	NA	NA	NA	NA	NA	NA
